# Supplementary material for: Bayesian analyses of direct radiocarbon dates reveal geographic variations in the rate of rice farming dispersal in prehistoric Japan
Source: Sci Adv. 2022 Sep 21;8(38):eadc9171. doi: 10.1126/sciadv.adc9171 (PMC9491708; doi:10.1126/sciadv.adc9171)
Supplement: Supplementary file 2 — Data S1 [file sciadv.adc9171_data_s1.zip]

Archive with 1 entries (1 files):
- sciadv.adc9171_data_s1.csv
